# Supplementary material for: Biocompatible Gas Plasma Treatment Affects Secretion Profiles but Not Osteogenic Differentiation in Patient-Derived Mesenchymal Stromal Cells
Source: Int J Mol Sci. 2022 Feb 12;23(4):2038. doi: 10.3390/ijms23042038 (PMC8879607; doi:10.3390/ijms23042038)
Supplement: Supplementary file 1 [file ijms-23-02038-s001.zip]

Archive with 1 entries (1 files):
- ijms-1585266-supplementary.pdf
